# Supplementary material for: Cancer Cells Promote Phenotypic Alterations in Hepatocytes at the Edge of Cancer Cell Nests to Facilitate Vessel Co-Option Establishment in Colorectal Cancer Liver Metastases
Source: Cancers (Basel). 2022 Mar 4;14(5):1318. doi: 10.3390/cancers14051318 (PMC8909291; doi:10.3390/cancers14051318)
Supplement: Supplementary file 1 [file cancers-14-01318-s001.zip]

Archive with 1 entries (1 files):
- cancers-1530610-supplementary.pdf
